# Supplementary material for: An LIR motif in the Rift Valley fever virus NSs protein is critical for the interaction with LC3 family members and inhibition of autophagy
Source: PLoS Pathog. 2024 Mar 21;20(3):e1012093. doi: 10.1371/journal.ppat.1012093 (PMC10986958; doi:10.1371/journal.ppat.1012093)
Supplement: S1 Data — (XLSX) [file ppat.1012093.s009.xlsx]

## Sheet: Sheet1
Figure 3A Data	Values normalized to GFP
Mock	0	0	0
GFP	7	5	-2
LC3A	62	92	57
LC3B	38	106	61
LC3C	38	55	78
Figure 3B Data	Values normalized to GFP
Mock	0	0	0	14
GFP	5	11	0	14
GABARAP	47	41	71	44
GABARAPL1	18	57	89	63
GABARAPL2	35	38	30	96
Figure 4A Data	Values normalized to NSs-3XFlag
Mock	0	0	0	0
rMP-12	0	0	0	0
rMP-12 NSs 3XFlag	100	100	100	100
rMP-12 NSs 3XFlag F261S	26	48	15	18
Figure 4B Data	Values normalized to NSs-3XFlag
Mock	0	0	0
rMP-12	4	0	0
rMP-12 NSs 3XFlag	100	100	100
rMP-12 NSs 3XFlag F261S	23	8	1
Figure 4C Data	Values normalized to NSs-3XFlag
Mock	0	0	0	0
rMP-12	0	0	0	0
rMP-12 NSs 3XFlag	100	100	100	100
rMP-12 NSs 3XFlag F261S	6	2	12	13
Figure 5 Data	Florescent Intensity (AU)
Mock Whole Cell	28232.9	18709.2	24976.5	29827.1	73994.5	58826.9	47002.6	40640.9	64183.7	52712.5	62092.8	41985.7	76451.2	69768.1	60480.7	95663.7	70095.8	47092.2	79932.3	73147.3	80561.2	118278	51215.5	81238.9	104947
Mock Nuclear	1492.2	683.77	725.325	3520.85	67.999	175.665	103.888	300.33	598.771	903.491	1718.4	469.461	3822.12	4012.56	1727.26	4296.01	5292.51	5850.54	5434.23	3175.5	5978.98	4721.18	1589.97	1722.83	7701.81
Mock Cytosolic	26740.7	18025.5	24251.2	26306.2	73926.5	58651.2	46898.7	40340.5	63584.9	51809	60374.4	41516.3	72629.1	65755.5	58753.5	91367.7	64803.3	41241.7	74498.1	69971.8	74582.3	113556	49625.6	79516	97244.8
Serum Starvation Whole Cell	78333.2	81147.6	45363	75443.2	76884.4	75686.9	6070.82	9478.33	11374.8	12859.4	37975.7	43066.2	18282.3	13579.1	17551.3	14702.9	19793.4	20516.9	122151	22930.8	14055.1	12545.9	18186	17821.5	62508.3
Serum Starvation Nuclear	4501.17	5592.93	2585.86	5239.72	3947.73	4085.62	5.667	0	9.444	158.665	1507.32	2421.53	328.663	1082.32	139.776	169.998	319.218	1824.64	4355.73	1539.43	56.666	103.888	547.771	1518.65	4580.5
Serum Starvation Cytosolic	73832	75554.7	42777.2	70203.5	72936.7	71601.3	6065.15	9478.33	11365.3	12700.7	36468.3	40644.6	17953.7	12496.7	17411.6	14532.9	19474.2	18692.2	117795	21391.4	13998.4	12442	17638.2	16302.8	57927.8
rMP-12 NSs 3XFlag Whole Cell	31470.4	11406.9	24863.1	40982.7	69185.4	69504.6	34641.8	28935.5	49388.2	53226.4	59746.7	43011.4	26132.5	14646.3	32820.9	25416.6	62914.4	41252.8	185955	52100.6	38368.5	30747	36744.1	28895.9	37239
rMP-12 NSs 3XFlag Nuclear	23826.2	13531.8	16079.9	17436.1	43147.4	39296	27309.2	21508.5	28790.1	32934.3	34621	23095.2	16272.6	6926.47	20054.1	16909.1	22267.8	20773.8	92401.5	32033.3	19245.7	12564.7	21703.1	17281.2	35529.6
rMP-12 NSs 3XFlag Cytosolic	7644.24	-2124.97	8783.23	23546.6	26038	30208.6	7332.58	7427.02	20598.1	20292.1	25125.7	19916.2	9859.88	7719.8	12766.9	8507.45	40646.5	20479.1	93553.7	20067.3	19122.9	18182.2	15041	11614.6	1709.42
rMP-12 NSs 3XFlag F261S Whole Cell	23176.3	30466.2	12586.9	89334.8	47114.4	31157.1	26878.8	56494.7	53142.1	44151.5	48367.7	52783.3	28207.5	22932.7	56902.2	42712.1	60653.4	46724.6	32468.1	70259.7	77044.7	34904	60786.3	53248.4	50715
rMP-12 NSs 3XFlag F261S Nuclear	1151.51	1315.38	903.491	12055.4	6009.98	3494.38	2422.59	6718.6	7847.97	4747.75	6838.18	7489.23	5358.94	8282	7856.82	4176.43	7161.49	3706.97	3773.4	5872.69	10678	2356.16	15337.2	11581.5	20213.4
rMP-12 NSs 3XFlag F261S Cytosolic	22024.8	29150.9	11683.4	77279.4	41104.4	27662.8	24456.2	49776.1	45294.1	39403.7	41529.6	45294.1	22848.6	14650.7	49045.4	38535.6	53491.9	43017.7	28694.7	64387	66366.7	32547.8	45449.1	41666.9	30501.7
Figure 6 Data	Values normalized to Mock
Mock Nuclear	1	1	1	1	1
rMP-12 NSs 3XFlag Nuclear	26.5659	19.8758	35.2121	24.3964	30.8195
rMP-12 NSs 3XFlag F261S Nuclear	0.355271	4.83647	8.28493	4.07056	6.01402
Mock Cytosolic	1	1	1	1	1
rMP-12 NSs 3XFlag Cytosolic	0.0157659	0.419435	0.387351	0.187523	0.344413
rMP-12 NSs 3XFlag F261S Cytosolic	-0.00351455	0.24544	0.077257	0.156933	0.378348
Figure 7A Data
	Foci/Cell
Mock	1	1	0	1	0	0	1	1	4	8	1	0	5	3	3	3	3	0	5	0	0	0	0	4	3	3	8	7	0	1	2	3	0	5	7	0	0	0	3	0	3	1	5	3	3	7	0	0	2
Mock + Serum Starvation	1	1	0	1	0	0	1	1	4	8	1	0	5	3	3	3	3	0	5	0	0	0	0	4	3	3	8	7	0	1	2	3	0	5	7	0	0	0	3	0	3	1	5	3	3	7	0	0	2
rMP-12 NSs 3XFlag + Serum Starvation	0	0	2	0	1	0	0	0	1	3	1	1	0	3	5	2	4	3	1	1	1	0	1	2	3	3	0	4	2	0	2	2	1	2	1	0	1	3	0	2	0	0	6	2	0	3	1	0	2
rMP-12 NSs 3XFlag F261S + Serum Starvation	4	2	39	1	3	4	3	12	14	12	23	6	4	1	2	7	21	13	14	8	10	4	3	2	14	21	3	3	6	1	24	4	8	19	5	0	20	10	19	8	9	13	4	18	6	5	19	10	0
Figure 7B Data
	Foci/Cell
Mock	0	7	0	0	6	8	0	4	4	3	1	1	0	4	1	1	3	4	0	0	4	0	0	4	7	0	4	5	3	5	3	2	4	1	3	2	0	3	5	4	5	5	1	0	0	0	0	0	2
Mock + Serum Starvation	2	7	6	14	13	5	4	5	3	2	6	13	0	12	4	26	5	14	10	8	9	10	8	11	5	17	23	3	17	5	17	6	16	10	4	6	12	23	11	2	13	6	10	14	8	20	12	8	18
rMP-12 NSs 3XFlag + Serum Starvation	0	0	0	0	0	0	0	0	0	0	1	0	0	2	1	1	2	0	0	0	0	0	1	1	2	0	0	0	0	0	0	0	2	1	1	0	0	0	1	0	0	2	2	0	2	0	0	5	2
rMP-12 NSs 3XFlag F261S + Serum Starvation	12	5	32	11	8	12	7	6	5	8	18	3	4	0	8	10	6	2	11	11	6	3	12	7	6	6	5	5	24	8	9	30	4	2	7	9	8	4	11	5	16	10	11	5	2	3	34	8	23
Figure 8A Data
	LC3B normalized to mock
Mock	100	100	100	100	100	100
rMP-12 NSs 3XFlag	69.1	118.7	115.2	151.7	111.9	64.8
rMP-12 NSs 3XFlag F261S	161.4	181.2	222.1	303.2	312.3	186
Mock + Serum Starvation	171.8	362	574	215.8	182.6	156.6
rMP-12 NSs 3XFlag + Serum Starvation	65.8	122.8	197.8	166.6	109.9	84
rMP-12 NSs 3XFlag F261S + Serum Starvation	204.7	290	290.4	394	275.7	147.7
Figure 8B Data
	LC3B normalized to mock
Mock	100	100	100	100	100	100
rMP-12 NSs 3XFlag	41	33	38	29	34	23
rMP-12 NSs 3XFlag F261S	77	86	65	69	73	64
Mock + Serum Starvation	178	131	155	103	121	123
rMP-12 NSs 3XFlag + Serum Starvation	40	30	35	27	21	64
rMP-12 NSs 3XFlag F261S + Serum Starvation	72	75	61	65	115	79
Figure 9A Data
	rMP-12 NSs-3XFlag			rMP-12 NSs-3XFlag F261S
Hours post infection	Viral Titers (PFU/mL)
4	6000	5000	6000	3000	5500	3500
8	65000	25000	20000	6000	3000	2000
16	5500000	10000000	7500000	4000000	1000000	1500000
24	40000000	30000000	50000000	4000000	1000000	5000000
48	50000000	20000000	50000000	3000000	2500000	2500000
72	90000000	45000000	45000000	7000000	3500000	3000000
Figure 9B Data
	rMP-12 NSs-3XFlag			rMP-12 NSs-3XFlag F261S
Hours post infection	Viral Titers (PFU/mL)
4	5000	7500	5500	3000	3000	5000
8	200000	77000	65000	55000	15000	30000
16	15000000	11000000	14000000	50000000	30000000	10000000
24	40000000	30000000	40000000	75000000	50000000	30000000
48	50000000	30000000	50000000	100000000	75000000	100000000
72	50000000	60000000	40000000	350000000	88000000	60000000
[truncated: 1 more columns]
